# Supplementary material for: Astaxanthin Protection against Neuronal Excitotoxicity via Glutamate Receptor Inhibition and Improvement of Mitochondrial Function
Source: Mar Drugs. 2022 Oct 18;20(10):645. doi: 10.3390/md20100645 (PMC9605357; doi:10.3390/md20100645)
Supplement: Supplementary file 1 [file marinedrugs-20-00645-s001.zip]

Archive with 1 entries (1 files):
- marinedrugs-1916631-supplementary.pdf
